# Supplementary material for: Wastewater Surveillance for Early Warning of Infectious Disease Outbreaks: A Systematic Review of Evidence and Implications for One Health Surveillance
Source: Pathogens. 2026 Jun 30;15(7):690. doi: 10.3390/pathogens15070690 (PMC13416211; doi:10.3390/pathogens15070690)
Supplement: Supplementary file 1 [file pathogens-15-00690-s001.zip]

Archive with 4 entries (4 files):
- Supplementary File S1.pdf
- Supplementary File S2.pdf
- Supplementary File S3.xlsx
- Supplementary File S4.xlsx
