# Supplementary material for: Wastewater Surveillance for Early Warning of Infectious Disease Outbreaks: A Systematic Review of Evidence and Implications for One Health Surveillance
Source: Pathogens. 2026 Jun 30;15(7):690. doi: 10.3390/pathogens15070690 (PMC13416211; doi:10.3390/pathogens15070690)
Supplement: Supplementary file 1 [file pathogens-15-00690-s001.zip › Supplementary File S3.xlsx]

## Sheet: Sheet1
Author	1. Were the criteria for inclusion in the sample clearly defined?	2. Were the study subjects and the setting described in detail?	3. Was the exposure measured in a valid and reliable way?	4. Were objective, standard criteria used for measurement of the condition?	5. Were confounding factors identified?	6. Were strategies to deal with confounding factors stated?	7. Were the outcomes measured in a valid and reliable way?	8. Was appropriate statistical analysis used?
Akingbola etal.,2021	Yes	Yes	Yes	Yes	No	No	Yes	NA
Bueno etal.,2022		Yes	Yes	Yes	No	No	Yes	Yes
Cancela etal.,2023	Yes	Yes	Yes	Yes	No	No	Yes	Yes
Erster etal.,2022		Yes	Yes	Yes	No	No	Yes	No
Haque etal.,2023		Yes	Yes	Yes	No	No	Yes	Yes
Hubert etal.,2022	Yes	Yes	Yes	Yes	No	No	Yes	Yes
Li etal.,2024	Yes	Yes	Yes	Yes	No	No	Yes	Yes
Lombardi etal,2023	Yes	Yes	Yes	Yes	No	No	Yes	Yes
Nagqwala etal.,2024	Yes	Yes	Yes	Yes	No	No	Yes	Yes
Othman etal.,2024	Yes	Yes	Yes	Yes	No	No	Yes	Yes
Rajpur etal.,2023	Yes	Yes	Yes	Yes	No	No	Yes	Yes
Scott etal.,2024	Yes	Yes	Yes	Yes	No	No	Yes	Yes
Smith etal.,2024	Yes	Yes	Yes	Yes	No	No	Yes	Yes
Tierny etal.,2024	Yes	Yes	Yes	Yes	No	No	Yes	Yes
Tisza etal.,2023	Yes	Yes	Yes	Yes	No	No	Yes	Yes
Yoglom etal., 2022	Yes	Yes	Yes	Yes	No	No	Yes	Yes
