# Supplementary material for: Wastewater Surveillance for Early Warning of Infectious Disease Outbreaks: A Systematic Review of Evidence and Implications for One Health Surveillance
Source: Pathogens. 2026 Jun 30;15(7):690. doi: 10.3390/pathogens15070690 (PMC13416211; doi:10.3390/pathogens15070690)
Supplement: Supplementary file 1 [file pathogens-15-00690-s001.zip › Supplementary File S4.xlsx]

## Sheet: Final WWS data extraction
SL No.	Author/year	Country	Type of wastewater source	Pathogen type	Type of PCR Technique	Surevillance type and duration(frequency)	Pathogen prevelance in relation to WWS and Clinical case
1	Akingbola 2022	Canada	Toronto wastewater treatment plant,multiple facility sites, including several hospitals, long-term care homes	Pepper Mild Mottle Virus (PMMoV) and SARS-CoV-2	RT-qPCR	Surveillance started Jan 21-Sept21 Collection of the sample was repeated twice per week	The notification of two consecutive positive wastewater signals led to the escalation of enhanced testing to identify the individual active cases. Further public health measures following the identification of cases and the declaration of an outbreak included cohorting, separate isolation units for close contacts and confirmed cases, and risk stratification (identifying high-risk clients and prov…
2	Bueno 2022	Brazil	The entrance of wastewater treatment plants (WWTP), and in other locations of the sewer system, such as lift stations and sewer manholes	COVID-19	Taq DNA Polymerase	Sewage samples were collected from epidemiological week (EW) 01/2021 (January 3, 2021 to January 9, 2021) to EW 03/2022 (January 16,2022 to January 22, 2022)	The correlation between the concentration of SARS-CoV-2 RNA fragments in sewage and the number of new cases accumulated over 7 days was tested.positive and significant correlation between the viral load in sewage and clinical cases was verified, with a significance level of 95% (p < 0.05). The values of Spearman’s rho correlation coefficient ranged between 0.41 and 0.61.
3	Erster2022	Israel	Wastewater treatment plant (WWTP)	Enterovirus D68 (EVD68)	Quantitative PCR (RT-qPCR)	once a week between April and October 2021	Sequence analysis of partial VP1 gene from positive EV-D68 samples obtained in this study were of subclade B3 and were almost identical. This finding suggests that all positive cases originated from a single introduction into Israel.Analysis of the dynamics of clinical cases and the presence of EVD68 RNA in wastewater (WW) during 2021 showed a marked increase in positive cases in weeks 24–28.
4	Haque 2023	Bangladesh	Community drains and canals, hospital septic tanks, pumping stations, and a wastewater treatment plant (WWTP)	SARS‑CoV‑2	RT-qPCR	samples collected every week from different 09 sampling sitees from August 2020 to May 2021	The strongest coherence between the viral load of the environmental surveillance samples and the number of clinical cases was found during the period. Although Bangladesh faced its first wave of COVID-19 in April 2021, positivity was relatively low in wastewater during that time period compared to increased COVID-19 cases in clinical samples. However, the frequency of sampling was also low
5	Cancela 2023	Uruguay	Wate water treatment plant	Hepatitis E Virus (HEV)	Reverse-Transcription Nested PCR (RT-nPCR)	once a month from December 2020 to July 2021 (33 samples in total) and a total of 5 samples (24 h composite) from four other cities (July 2021) across the country.	HEV-3 infections have been previously identified among human and animal hosts (swine, wild boars, and white-collared peccaries.A thorough analysis of HEV whole genomes and partial ORF2 sequences from Uruguayan human and domestic pig strains revealed a close relationship with wastewater sample isolates from Uruguay
6	Hubert 2022	Canada	Municipal treatment plants	SARS-CoV-2 Omicron	Variant-specific PCR	24-hour composite samples up to 3 times per week during during November 2021–January 2022.	Shift from Delta to Omicron in Alberta, confirmed clinically by screening subsets of samples using PCR for VOCs and genome sequencing, which revealed levels of Omicron to be >50% by December 16 and >95% by December 28 (22). This finding demonstrates that wastewater surveillance reliably provides information vital to public health officials
7	Li 2024	USA	The Water Resource Recovery Facility (WRRF)	Astrovirus, Enterovirus, Norovirus and Betapolyomavirus	PCR	There were seven sample collection events across the three interceptors, for a total of 21 interceptor samples	Consistent identification of human viruses in wastewater and the associated disease cases in clinical data highlights the potential application of wastewater surveillance for identifying human virus occurrence in a given community. Constructing relationships between human viruses in wastewater and clinically confirmed cases could be challenging, but beneficial for disease control
8	Lombardi 2023	Italy	Wastewater treatment plants (WWTPs)	SARS-CoV-2	Real-time RT-PCR (RT-qPCR)	Raw wastewater samples (N = 168) were collected once a week from October 2021 to April 2022	All WWTPs analyzed in our study showed a similar trend of SARS-CoV-2 viral load over time, with a first increase in late December 2021–January 2022 and a second increase in March–April 2022. This finding suggests that the trend of SARS-CoV-2 in the sewage, and consequently in the population, was similar among different areas.the presence of SARS-CoV-2 RNA in bivalve mollusks is an indicator of th…
9	Ngqwala 2024	South Africa	Wastewater treatment plants and sanitation facilities	SARS-CoV-2	Quantitative Real-Time Polymerase Chain Reaction (qRT-PCR)	Samples were collected on a weekly basis for a period of 48 weeks (1 June 2022 to 30 May 2023)	The National Centre for Disease Control (NCDC) reported a seven-day average increase of over 69% in new COVID-19 cases with a 35% increase in hospitalizations. This report corroborates the findings of this study as a similar increase in viral genome copies was observed around the same time. Additionally, significant factors that influence the number of viral genome copies of SARS-CoV-2 in wastewa…
10	Othman 2024	Tunisia	Wastewater treatment plants	SARS-CoV-2	sdPCR	Sampling was carried out monthly from December 2021 to April 2022. Between May and July 2022, wastewater influent and effluent samples were collected every 2 weeks.	The SARS-CoV-2 RNA concentrations in wastewater samples were compared with the number of COVID-19 cases reported. Where, the SARS-CoV-2 RNA signal was detectable even in very low COVID-19 incidence periods. The two curves showing the number of reported cases and the concentration of SARS-CoV RNA in wastewater coincide until April 2022. Between this month and July 2022, an increase in the SARS-Cov…
11	Rajput 2023	India	Sewage treatment plants (STPs)	SARS-CoV-2	RT-qPCR	Sampling was carried out two times in a week , in the period November 2021 - April 2022	Our findings show a strong correlation between the viral load and clinical cases of COVID-19. Data suggested that a significant amount of viral shedding likely occurs early in infection, particularly from asymptomatic individuals, before they seek medical attention and are tested for Covid-19
12	Scott 2024	Canada	Water treatment plants	Influenza-A	Quantitative reverse transcription PCR (qRT-PCR)	composite (24-h) wastewater samples 3–5 days/ week collected form 31 Mar 22 - 23.	WS for IAV is highly concordant with the results of other disease incidence measures. During the 31-week period of retrospective analysis, influenza- related hospitalizations within Windsor-Essex and Michigan covaried with the concentration of IAV RNA measured in wastewater.
13	Smith 2024	USA	Waste water catchment areas	Urinary and enteric viruses including polyomaviruses, astroviruses, and noroviruses,	PCR-based approaches, next-generation sequencing (NGS)	1,408 wastewater samples were collected ,three times a week.	There was identification of diverse urinary and enteric viruses including polyomaviruses, astroviruses, and noroviruses, and showed that their genotypes/subtypes shifted across seasons. We show that while wastewater data of certain respiratory viruses like severe acute respiratory syndrome coronavirus 2 (SARS-CoV-2) strongly correlate with clinical case rates, laboratory-reported case incidences …
14	Tierney 2024	USA	Waste water treatment plant	SARS-CoV- 2 variants	Quantitative PCR, ARTICanalysis (at theOGSR), and bulk RNA sequencing (at WCM)	Samples were collected weekly from September 30, 2020, through September 21, 2022	Wastewater can be potentially used for (1) viral pathogen detection, (2) observing gut-associated microorganisms positively and negatively associated with human health, and (3) tracking geospatially varying and prescription-correlated, drug classspecific, community antimicrobial resistance. In addition to various pathogens of interest, we detected microbes known to be found in the human gut that …
15	Tisza 2023	USA	Waste water treatment plant	SARS-CoV-2	RT-qPCR	Comprehensive viral capture approach using a diverse probe set across ten different sites on a weekly basis for nearly 1 year	High level findings in this study include (i) the ability of a hybrid-capture probe approach that is designed against over 3,000 human and animal viruses to, when combined with deep sequencing, significantly enrich viral detection (465 total viruses detected in 6months); (ii) the approach’s suitability as a record of aggregate community infection levels for several key viruses of concern, includi…
16	Yaglom 2022	USA	from different site across campus	SARS-CoV-2	PCR	Samples collected twice weekly from sites .	Data from wastewater surveillance efforts, which had been in place across the university for almost two years to provide an early warning for COVID-19 case clusters, adds an important layer to this outbreak. Following the phylogenetic analysis of clinical samples, genomic characterization of positive wastewater samples collected from multiple dormitory sites across campus during move-in weekend a…
